# Supplementary material for: Photoremoval of Bisphenol A Using Hierarchical Zeolites and Diatom Biosilica
Source: Int J Mol Sci. 2023 Feb 2;24(3):2878. doi: 10.3390/ijms24032878 (PMC9918139; doi:10.3390/ijms24032878)
Supplement: Supplementary file 1 [file ijms-24-02878-s001.zip]

Archive with 1 entries (1 files):
- ijms-2061357-supplementary.pdf
